# Supplementary material for: Clinical Assay for the Early Detection of Colorectal Cancer Using Mass Spectrometric Wheat Germ Agglutinin Multiple Reaction Monitoring
Source: Cancers (Basel). 2021 May 2;13(9):2190. doi: 10.3390/cancers13092190 (PMC8124906; doi:10.3390/cancers13092190)
Supplement: Supplementary file 1 [file cancers-13-02190-s001.zip]

Archive with 9 entries (9 files):
- 1 Table S1 Differentially expressed peptides derived from (WGA)-captured proteins with nanoLC-MS_MS .xlsx
- 1 Table S2 Multiple-reaction monitoring (MRM) transitions and mass parameters of selected peptides.pdf
- 1 Table S3 Information of synthetic extended peptides.pdf
- 1 Table S4 Results of the calibration curve analysis.pdf
- 1 Table S5 Results of the specificity analysis.pdf
- 1 Table S6 Results of the sensitivity analysis.pdf
- 1 Table S7 Results of the carryover analysis.pdf
- 1 Table S8 Predictive performance.pdf
- File S1.pdf
