# Supplementary material for: Clinical Assay for the Early Detection of Colorectal Cancer Using Mass Spectrometric Wheat Germ Agglutinin Multiple Reaction Monitoring
Source: Cancers (Basel). 2021 May 2;13(9):2190. doi: 10.3390/cancers13092190 (PMC8124906; doi:10.3390/cancers13092190)
Supplement: Supplementary file 1 [file cancers-13-02190-s001.zip › 1 Table S1 Differentially expressed peptides derived from (WGA)-captured proteins with nanoLC-MS_MS .xlsx]

## Sheet: 工作表1
Accession	Peptide	Avg. Area	PTM	Quality	Significance (-10lgP)	m/z	RT range	z	HC	CRCI	CRCII	CRCIII	CRCIV	Average fold of CRC
P00738|HPT_HUMAN	VGVQPILNEHTFC(+57.02)AGM(+15.99)SK	6200000	Carbamidomethylation; Oxidation (M)	0.64	41.74	668.661	23.26 - 40.39	3	1	0.826446	0.623711	0.93	0.4	0.695039
Q14624|ITIH4_HUMAN	LALDNGGLAR	26000000		1.82	43.15	500.283	31.21 - 33.02	2	1	0.73	1.3	0.43	0.45	0.7275
P02649|APOE_HUMAN	LGPLVEQGR	2700000		1.34	28.81	484.78	28.39 - 29.41	2	1	1.23	0.56	1.15	0.21	0.7875
P02790|HEMO_HUMAN	C(+57.02)SPHLVLSALTSDNHGATYAF	6700000	Carbamidomethylation	0.63	22.93	754.36	48.33 - 53.53	3	1	0.909091	0.670732	1.08	0.5	0.789956
Q14624|ITIH4_HUMAN	TGLLLLSDPDK	8400000		0.66	24.08	586.332	28.30 - 45.01	2	1	0.787402	1.11404	0.926829	0.89781	0.931519
P02760|AMBP_HUMAN	WYN(+28.03)LAIGSTCPWLK	180000	SL-Dimethyl (N)	0.66	23.31	560.626	45.36 - 65.47	3	1	0.719424	1.18803	0.914062	1.09402	0.978885
P02760|AMBP_HUMAN	WYN(+28.03)LAIGSTCPWLK	180000	SL-Dimethyl (N)	0.66	23.31	560.626	45.36 - 65.47	3	1	0.769231	1.13043	1.04545	1.07843	1.00589
P01833|PIGR_HUMAN	DAAPDEK(+42.05)VLDSGFR	500000	SL-Trimethyl (K)	0.55	3.58	521.267	28.25 - 42.88	3	1	1.3	1.15	1.1	1.02	1.1425
P02790|HEMO_HUMAN	SC(+57.02)SANGPGLYLIHGPNLYC(+57.02)YSDVEK	6800000	Carbamidomethylation	0.52	22.05	938.767	47.51 - 48.29	3	1	1.27	1.14	1.23	1.37	1.2525
Q14624|ITIH4_HUMAN	VTIGLLFWDGR	6200000		0.61	28.14	638.866	47.36 - 59.47	2	1	1.39	1.17	1.28	1.17	1.2525
O75636|FCN3_HUMAN	GEPGDPVN(+28.03)LLRCQEGPR	990000	SL-Dimethyl (N)	0.87	30.8	932.967	40.33 - 41.13	2	1	1.72	1.21	1.56	1.04	1.3825
P04114|APOB_HUMAN	IGQDGISTSATTNLK(+42.05)	80000	SL-Trimethyl (K)	0.35	6.75	774.413	22.68 - 64.41	2	1	1.1	1.64	1.43	1.38	1.3875
P02042|HBD_HUMAN	GT(+14.02)FSQLSELHC(+57.02)DK	2600000	SL-Methyl (T); Carbamidomethylation	0.74	15.95	768.359	30.00 - 40.50	2	1	1.49	1.3	1.7	1.13	1.405
P00738|HPT_HUMAN	VAEYGVYVK	5900000		0.8	26.01	514.277	23.85 - 31.22	2	1	1.64	1.14	1.32	1.54	1.41
Q92954|PRG4_HUMAN	QEPVQK(+42.05)CPGR	560000	SL-Trimethyl (K)	0.96	36.96	592.315	42.40 - 43.15	2	1	1.88	1.6	1.05	1.13	1.415
P01833|PIGR_HUMAN	SSK(+42.05)EEAEM(+15.99)AYK	330000	SL-Trimethyl (K); Oxidation (M)	0.31	4.84	665.808	25.16 - 43.96	2	1	1.09	1.57	1.53	1.47	1.415
P02675|FIBB_HUMAN	YWGGQYTWDMAK	6400000		0.91	44.16	753.337	45.58 - 49.01	2	1	1.82	1.19	1.56	1.12	1.4225
P01023|A2MG_HUMAN	YNILPEKEEFPFALGVQTLPQTC(+57.02)DEPK	21000000	Carbamidomethylation	1	50.43	1055.19	54.09 - 55.06	3	1	1.92	1.51	1.25	1.26	1.485
P02790|HEMO_HUMAN	LYC(+57.02)YSDVEK	5700000	Carbamidomethylation	1	44.94	588.766	28.81 - 29.60	2	1	1.94	1.49	1.42	1.1	1.4875
P02765|FETUA_HUMAN	EHAVEGDCDFQLLK(+34.06)LDGK	930000	SL-Dimethyl 2H(4)13C(2) (K)	0.79	29.65	684.351	54.78 - 58.98	3	1	1.59	1.3	1.61	1.51	1.5025
P00747|PLMN_HUMAN	NPDGKRAPWCHTTNSQVR(+28.03)	3000000	SL-Dimethyl (R)	0.68	38.57	699.014	38.98 - 65.92	3	1	1.39	1.04	1.38	2.25	1.515
P10909|CLUS_HUMAN	HFFFPK	31000000		1.18	53.77	411.719	32.51 - 35.61	2	1	2.52	1.35	1.19	1.04	1.525
P00450|CERU_HUMAN	DTANLFPQTSLTLH	7400000		0.9	55.62	779.4	47.43 - 48.26	2	1	1.79	1.55	1.57	1.22	1.5325
P00738|HPT_HUMAN	SPVGVQPILNEHT(+656.23)F	7600000	Hex1HexNAc1NeuAc1	1.01	43.56	732.017	41.15 - 42.37	3	1	1.98	1.62	1.54	1.03	1.5425
P00736|C1R_HUMAN	SYPPDLR(+28.03)CN(+28.03)YSIR	1600000	SL-Dimethyl (R); SL-Dimethyl (N)	0.68	20.6	820.416	37.34 - 54.79	2	1	1.41	1.69	1.87	1.26	1.5575
P02675|FIBB_HUMAN	SILENLR	30000000		1.09	51.44	422.748	34.84 - 35.88	2	1	2.25	1.28	1.74	1.02	1.5725
P01023|A2MG_HUMAN	NQGNTWLTAF	17000000		0.83	31.86	576.278	55.14 - 56.21	2	1	1.69	1.72	1.52	1.38	1.5775
P01876|IGHA1_HUMAN	LLPPPSEELALNELVTLTC(+57.02)LAR	12000000	Carbamidomethylation	1.09	43.22	817.118	68.45 - 69.61	3	1	2.28	1.14	1.86	1.03	1.5775
P80108|PHLD_HUMAN	EAHRILEGFQPSGR(+42.05)	650000	SL-Trimethyl (R)	0.81	44.23	819.939	52.94 - 53.57	2	1	1.64	1.52	1.53	1.64	1.5825
P04003|C4BPA_HUMAN	SC(+57.02)GDIC(+57.02)NFPPK	29000000	Carbamidomethylation	0.24	4.3	647.783	27.48 - 35.91	2	1	1.08	2.07	1.76	1.42	1.5825
P02768|ALBU_HUMAN	YIC(+57.02)ENQDSISSK	12000000	Carbamidomethylation	1	46.24	722.324	23.17 - 29.64	2	1	1.93	1.7	1.68	1.11	1.605
P03952|KLKB1_HUMAN	FGCFLKDSVTGTL(+14.02)PKVHR	440000	SL-Methyl (L)	1	25.8	673.697	49.64 - 50.43	3	1	1.96	1.53	1.45	1.61	1.6375
P00738|HPT_HUMAN	GYVSGWGR	12000000		1.14	32.59	441.217	30.64 - 33.93	2	1	2.37	1.61	1.54	1.03	1.6375
P04003|C4BPA_HUMAN	LSC(+57.02)SYSHWSAPAPQC(+57.02)K	15000000	Carbamidomethylation	0.39	13.25	626.948	18.70 - 39.92	3	1	1.21	1.94	1.3	2.11	1.64
P01023|A2MG_HUMAN	GHFSISIPVK	85000000		2.72	10.05	362.21	36.55 - 38.15	3	1	2.61	1.68	1.61	0.74	1.66
P00738|HPT_HUMAN	SPVGVQPILNEHTFC(+57.02)AGMSK	8000000	Carbamidomethylation	0.76	25.58	1086.53	41.20 - 41.90	2	1	1.54	1.74	1.24	2.17	1.6725
P02679|FIBG_HUMAN	VAQLEAQC(+57.02)QEPC(+57.02)KDTVQIHDITGK	6800000	Carbamidomethylation	1.07	49.91	923.448	32.68 - 33.87	3	1	2.17	1.72	1.83	1.07	1.6975
P68871|HBB_HUMAN	VAGVANALAHK	6300000		0.94	38.98	525.805	27.55 - 47.53	2	1	1.86	1.98	1.53	1.46	1.7075
P02679|FIBG_HUMAN	YEASILTHDSSIR	21000000		1.15	45.4	497.919	31.82 - 32.63	3	1	2.42	1.45	1.39	1.59	1.7125
P00738|HPT_HUMAN	VGVQPILNEHTFC(+57.02)AGMSK	25000000	Carbamidomethylation	1.08	45.61	663.328	36.02 - 40.83	3	1	2.23	1.55	1.74	1.33	1.7125
P00738|HPT_HUMAN	FPWQAK	12000000		1.14	37.9	388.708	34.07 - 37.87	2	1	2.35	1.88	1.62	1.06	1.7275
P02790|HEMO_HUMAN	GNVAEGETKPDPDVTER	6400000		0.88	45.48	605.29	21.89 - 23.11	3	1	1.76	1.89	2.21	1.06	1.73
P01023|A2MG_HUMAN	VVSMDENFHPLNELIPLVYIQDPK	9100000		0.94	27.43	937.487	60.37 - 61.14	3	1	1.87	1.54	1.67	1.84	1.73
P02768|ALBU_HUMAN	AVMDDFAAFVEK	5500000		0.83	47.58	671.821	50.83 - 52.13	2	1	1.69	1.59	1.71	1.94	1.7325
P01023|A2MG_HUMAN	VLLAYLTAQPAPTSEDLTSATNIVK	14000000		1.08	49.57	872.811	52.59 - 53.30	3	1	2.2	1.83	1.79	1.16	1.745
P01023|A2MG_HUMAN	LPPNVVEESAR	210000000		2.75	38.91	605.825	28.50 - 31.10	2	1	2.4	2.07	1.59	0.93	1.7475
P01023|A2MG_HUMAN	GEAFTLK	15000000		0.98	29.76	383.211	29.62 - 30.69	2	1	1.88	1.45	1.57	2.09	1.7475
P02671|FIBA_HUMAN	NSLFEYQK	7000000		0.82	32.77	514.756	32.77 - 33.75	2	1	1.67	1.64	1.67	2.13	1.7775
P01834|IGKC_HUMAN	A(+162.05)SVVC(+162.05)LLNNFYPR	5500000	Hexose	1.19	7.9	607.298	56.60 - 58.11	3	1	2.53	2.21	1.28	1.13	1.7875
P68871|HBB_HUMAN	SAVTALWGK	130000000		2.31	31.52	466.764	38.38 - 39.69	2	1	1.04	2.27	1.76	2.1	1.7925
P00738|HPT_HUMAN	TSIQDWVQK	15000000		1.25	55.19	552.788	35.78 - 36.72	2	1	2.72	2.2	1.27	1.07	1.815
P01023|A2MG_HUMAN	LFC(+57.02)LESAWK	7500000	Carbamidomethylation	1.05	19.65	577.29	47.51 - 57.27	2	1	2.11	1.89	1.83	1.48	1.8275
Q9Y6R7|FCGBP_HUMAN	LR(+42.05)VPAAYAASLC(+57.02)GLCGNYNQ	1300000	SL-Trimethyl (R); Carbamidomethylation	0.79	24.91	728.358	43.59 - 45.31	3	1	1.64	1.65	2.22	1.88	1.8475
P02790|HEMO_HUMAN	LVLSALTSDNHGATYAFSGTHYWR	12000000		1.09	55.46	889.769	46.04 - 47.63	3	1	2.24	2.14	1.83	1.18	1.8475
P00450|CERU_HUMAN	VNKDDEEFIESNK	10000000		1.29	34.48	783.867	24.73 - 28.98	2	1	2.84	1.74	1.51	1.4	1.8725
P01023|A2MG_HUMAN	IGYLNTGYQR	9100000		1.07	56.56	592.806	31.77 - 32.57	2	1	2.16	2.09	1.96	1.38	1.8975
Q9Y6R7|FCGBP_HUMAN	VCEVK(+14.02)AEAR	2100000	SL-Methyl (K)	1.26	18.75	509.772	26.25 - 27.80	2	1	2.77	2.28	1.35	1.31	1.9275
P04114|APOB_HUMAN	NIILPVYDK	5300000		1.32	58.9	537.814	40.33 - 41.18	2	1	2.88	2.02	1.75	1.09	1.935
P00738|HPT_HUMAN	AVGDKLPEC(+57.02)EADDGC(+57.02)PKPPEIAH	11000000	Carbamidomethylation	1.16	48.01	835.718	30.67 - 31.79	3	1	2.46	2.26	1.89	1.19	1.95
P00738|HPT_HUMAN	LPEC(+57.02)EADDGC(+57.02)PKPPEIAHGYVEHSVR	220000000	Carbamidomethylation	2.66	60	741.343	30.95 - 32.25	4	1	1.6	2.11	1.67	2.48	1.965
P02768|ALBU_HUMAN	FKDLGEENFK	8200000		1.36	26.87	409.54	29.82 - 30.63	3	1	3.2	2	1.44	1.24	1.97
P02790|HEMO_HUMAN	LVLSALTSDNHGATYAFSGTHYWR	8800000		1.15	60	889.769	46.13 - 55.11	3	1	2.4	2.14	2.27	1.14	1.9875
P04196|HRG_HUMAN	KGEVLPLPEANFPSFPLPHHK	6700000		1.01	33.51	589.322	46.86 - 47.79	4	1	2.01	2.31	2.11	1.53	1.99
P69905|HBA_HUMAN	M(+15.99)FLSFPTTK	9300000	Oxidation (M)	1.35	58.96	544.279	42.17 - 46.12	2	1	3.11	2.17	1.45	1.29	2.005
P02790|HEMO_HUMAN	VDGALC(+57.02)MEK	12000000	Carbamidomethylation	1.19	55.19	511.736	25.95 - 26.94	2	1	2.52	2.51	1.7	1.3	2.0075
P02679|FIBG_HUMAN	EGFGHLSPTGTTEFWLGNEK	19000000		1.3	60	736.352	47.51 - 48.29	3	1	2.86	2.26	1.89	1.08	2.0225
P00738|HPT_HUMAN	DIAPTLTLY	11000000		1.02	31.7	503.776	51.33 - 52.74	2	1	2.07	1.67	2.8	1.59	2.0325
P02790|HEMO_HUMAN	DGWHSWPIAH	14000000		1.06	60	402.521	40.39 - 51.83	3	1	2.12	1.95	2.39	1.68	2.035
P04196|HRG_HUMAN	KGEVLPLPEANFPSFPLPH	22000000		1.15	60	697.043	54.93 - 55.80	3	1	2.39	2.26	2.24	1.29	2.045
P02671|FIBA_HUMAN	NSLFEYQK	14000000		1.23	48.57	514.755	33.02 - 33.73	2	1	2.64	2.13	2.21	1.2	2.045
P01023|A2MG_HUMAN	AAQVTIQSSGTFSSK	90000000		1.16	25.81	756.388	29.68 - 35.42	2	1	2.47	1.6	2.91	1.32	2.075
P02768|ALBU_HUMAN	QNC(+57.02)ELFEQLGEYK	18000000	Carbamidomethylation	1.2	19.4	829.379	44.88 - 45.81	2	1	2.55	2.15	2.37	1.25	2.08
P00738|HPT_HUMAN	AVGDK(+32.06)LPEC(+57.02)EAVCGKPK	1100000	SL-Dimethyl 2H(4) (K); Carbamidomethylation	1.17	35.76	458.994	42.54 - 43.26	4	1	2.49	2.28	2.17	1.4	2.085
P0C0L5|CO4B_HUMAN	HLVPGAPFLLQALVR	8200000		1.36	31.35	544.332	56.60 - 58.17	3	1	3.19	2.3	1.62	1.24	2.0875
P02679|FIBG_HUMAN	IHLISTQSAIPYALR	6700000		1.2	37.78	561.658	43.09 - 43.98	3	1	2.54	1.91	2.51	1.61	2.1425
P02679|FIBG_HUMAN	VELEDWNGR	18000000		1.24	41.59	559.267	34.11 - 35.48	2	1	2.68	2.34	2.06	1.5	2.145
P69905|HBA_HUMAN	MFLSFPTTK	51000000		1.4	60	536.28	45.66 - 46.70	2	1	3.37	2.42	1.39	1.5	2.17
P01023|A2MG_HUMAN	T(+161.07)FNSLLCP(+148.04)SGGEVSEELSLK	10000000	Hexosamine; Glycosyl-L-hydroxyproline	1.33	25.35	807.048	51.98 - 53.07	3	1	3.01	2.51	2.1	1.12	2.185
P04114|APOB_HUMAN	ITENDIQIALDDAK	7400000		1.28	60	779.901	44.55 - 45.52	2	1	2.81	2.29	2.44	1.23	2.1925
P02768|ALBU_HUMAN	ETYGEM(+15.99)AD(+14.02)C(+14.02)CAK	1200000	Oxidation (M); SL-Methyl (DE); SL-Methyl (C)	1.29	8.75	455.51	28.34 - 29.36	3	1	2.84	1.98	2.49	1.49	2.2
P01023|A2MG_HUMAN	SLFTDLEAENDVLHC(+57.02)VAF	7600000	Carbamidomethylation	1.28	44.34	1040.49	62.94 - 63.91	2	1	2.81	2.29	2.36	1.37	2.2075
P68871|HBB_HUMAN	KVLGAFSDGLAHLDNLK	20000000		1.26	58.97	450.252	42.54 - 44.32	4	1	2.76	2.29	2.75	1.03	2.2075
P00738|HPT_HUMAN	LPEC(+57.02)EAVCGK(+42.05)PK	530000	Carbamidomethylation; SL-Trimethyl (K)	0.66	8.19	686.851	26.03 - 27.95	2	1	1.41	1.65	2.22	3.61	2.2225
P02647|APOA1_HUMAN	LSPLGEEM(+15.99)R	6700000	Oxidation (M)	1.4	33.11	524.26	26.25 - 31.13	2	1	3.4	2.68	1.08	1.73	2.2225
P01857|IGHG1_HUMAN	FNWYVDGVEVHNAK	5900000		1.22	18.72	839.404	40.59 - 41.48	2	1	2.61	2.1	2.25	1.99	2.2375
P02768|ALBU_HUMAN	VPQVSTPTLVEVSR	5400000		1.35	48.54	756.424	38.38 - 39.27	2	1	3.12	2.04	2.36	1.43	2.2375
P00738|HPT_HUMAN	TEGDGVYTLNDK	270000000		2.49	19.31	656.307	28.28 - 31.88	2	1	3.03	2.29	2.47	1.23	2.255
P0C0L5|CO4B_HUMAN	EELVYELNPLDHR	7300000		1.28	24.45	542.942	45.54 - 46.51	3	1	2.82	2.21	1.8	2.22	2.2625
P01023|A2MG_HUMAN	SLFTDLEAENDVLH	6400000		1.13	35.65	801.886	53.02 - 54.90	2	1	2.32	2.64	2.42	1.71	2.2725
P01620|KV302_HUMAN	EIVLTQSPGT(+14.02)LSLSPGER	460000	SL-Methyl (T)	1.03	17.07	949.514	43.93 - 44.57	2	1	2.08	3.94	1.75	1.43	2.3
B9A064|IGLL5_HUMAN	ASSYLSLTPEQWK	14000000		0.94	46.61	755.383	44.88 - 45.81	2	1	1.83	1.15	1.56	4.68	2.305
P02768|ALBU_HUMAN	AVMDDFAAFVEK	6200000		0.86	36.18	671.821	50.79 - 51.90	2	1	1.7	3.19	2.47	1.86	2.305
P02647|APOA1_HUMAN	LREQLGPVTQEFWDNLEK	5600000		1.33	60	734.711	50.83 - 51.83	3	1	2.96	2.41	2.72	1.17	2.315
P02746|C1QB_HUMAN	LEQGENVFLQATDK	39000000		0.91	46.7	796.402	38.93 - 45.81	2	1	1.81	2.53	2.48	2.48	2.325
P01023|A2MG_HUMAN	KDTVIKPLLVEPEGLEK	8000000		1.42	20.7	636.706	38.62 - 39.46	3	1	3.71	2.47	1.83	1.34	2.3375
P68871|HBB_HUMAN	VLVC(+57.02)VLAHHFGK	11000000	Carbamidomethylation	1.36	55.16	460.592	36.08 - 36.80	3	1	3.17	1.96	2.09	2.2	2.355
P69905|HBA_HUMAN	TYFPHFDLSHGSAQVK	22000000		1.38	36.73	917.448	38.87 - 40.96	2	1	3.25	2.39	2.46	1.39	2.3725
P01023|A2MG_HUMAN	YILNGGTLLGLK	44000000		1.32	57.23	631.38	49.44 - 50.20	2	1	2.9	2.31	1.48	2.83	2.38
P19652|A1AG2_HUMAN	NWGLSFYADKPETTK	6500000		1.32	10.5	586.29	41.73 - 42.58	3	1	2.94	2.36	3.08	1.18	2.39
P69905|HBA_HUMAN	VGAHAGEYGAEALER	6300000		1.06	8.94	510.586	56.20 - 61.68	3	1	2.14	2.1	3.1	2.22	2.39
P00450|CERU_HUMAN	MFTTAPDQVDKEDEDFQESNK	12000000		1.33	60	825.36	33.89 - 34.73	3	1	2.99	2.68	2.37	1.71	2.4375
P04004|VTNC_HUMAN	SIAQYWLGC(+57.02)PAPGHL	5300000	Carbamidomethylation	1.14	12.64	835.411	51.04 - 52.06	2	1	2.37	3.34	2.58	1.6	2.4725
P01023|A2MG_HUMAN	SSSNEEVMFLTVQVK	7800000		1.17	5.31	849.424	46.17 - 48.42	2	1	2.5	1.77	3.52	2.18	2.4925
P04114|APOB_HUMAN	AASGTTGTYQEWK	7600000		1.11	37.9	700.331	27.77 - 38.26	2	1	2.3	1.08	3.97	2.66	2.5025
P02776|PLF4_HUMAN	HITSLEVIK	1500000		1.23	27.42	520.311	30.23 - 31.04	2	1	2.66	1.23	1.21	4.93	2.5075
Q14624|ITIH4_HUMAN	NVHSGSTFFK	6700000		1.22	16.67	562.284	25.89 - 27.80	2	1	2.61	4.45	1.52	1.45	2.5075
P0C0L5|CO4B_HUMAN	VGDTLNLNLR	5400000		1.39	25.5	557.814	37.75 - 38.98	2	1	3.3	2.01	2.76	1.98	2.5125
P0C0L4|CO4A_HUMAN	VDFTLSSER	6100000		1.35	8.26	527.264	33.69 - 34.79	2	1	3.16	2.57	2.23	2.11	2.5175
P04114|APOB_HUMAN	TSSFALNLPTLPEVK	6900000		1.45	38.82	808.948	52.82 - 53.65	2	1	4.26	2.81	1.92	1.15	2.535
P69905|HBA_HUMAN	MFLSFPTTK	39000000		1.52	23.27	536.281	45.76 - 46.77	2	1	5.09	1.77	1.63	1.7	2.5475
P07225|PROS_HUMAN	IETISHEDLQR	6300000		1.38	13.66	447.565	24.50 - 25.36	3	1	3.27	2.66	2.84	1.44	2.5525
P0C0L5|CO4B_HUMAN	VDFTLSSER	6500000		1.25	27.54	527.264	33.40 - 34.75	2	1	2.76	2.53	3.35	1.59	2.5575
P02768|ALBU_HUMAN	C(+57.02)FSALEVDETYVPK	8800000	Carbamidomethylation	1.04	21.41	829.392	43.73 - 45.49	2	1	2.1	1.76	1.86	4.59	2.5775
P07225|PROS_HUMAN	IQALSLC(+57.02)SDQQSHLEFR	5900000	Carbamidomethylation	1.4	29.75	678.002	40.21 - 41.45	3	1	3.41	2.91	1.91	2.16	2.5975
P02679|FIBG_HUMAN	ASTPNGYDNGIIWATWK	5500000		1.14	43.24	947.458	50.46 - 51.80	2	1	2.33	4.68	1.89	1.58	2.62
P02790|HEMO_HUMAN	C(+57.02)FQGNQFLR	10000000	Carbamidomethylation	1.15	39.69	585.279	34.49 - 35.77	2	1	2.46	2.25	4.53	1.28	2.63
P02790|HEMO_HUMAN	GIILDSVDAAFIC(+57.02)PGSSR	19000000	Carbamidomethylation	1.07	49.6	939.476	52.96 - 54.06	2	1	2.17	3.93	2.67	1.83	2.65
P00450|CERU_HUMAN	QSEDSTFYLGER	15000000		1.31	19.09	716.323	34.74 - 36.08	2	1	2.87	2.75	3.97	1.11	2.675
P02647|APOA1_HUMAN	LLDNWDSVTSTFSK	28000000		1.24	27.41	806.896	48.58 - 49.41	2	1	2.7	2.85	3.45	1.72	2.68
P02790|HEMO_HUMAN	SGAQATWTELPWPH	14000000		1.38	19.09	790.879	50.35 - 52.61	2	1	3.27	3.27	1.52	2.81	2.7175
P04003|C4BPA_HUMAN	C(+57.02)EWETPEGC(+57.02)EQVLTGK	5600000	Carbamidomethylation	1.06	59.4	961.916	38.62 - 39.76	2	1	2.12	3.62	3.51	1.65	2.725
P02768|ALBU_HUMAN	KVPQVSTPTLVEVSR	14000000		1.4	21.39	547.317	35.00 - 35.94	3	1	3.49	2.67	2.81	2.04	2.7525
P01023|A2MG_HUMAN	VGFYESDVMGR	19000000		1.4	58.94	630.289	37.40 - 38.98	2	1	3.39	2.16	3.37	2.22	2.785
P04003|C4BPA_HUMAN	LSC(+57.02)SYSHWSAPAPQC(+57.02)K	10000000	Carbamidomethylation	1.54	9.62	939.916	30.58 - 31.41	2	1	5.61	2.07	1.73	1.74	2.7875
P02768|ALBU_HUMAN	YFYAPELLFFAK	6800000		0.99	50.81	754.895	62.71 - 63.46	2	1	1.92	3.56	2.54	3.2	2.805
P02647|APOA1_HUMAN	VQPYLDDFQK	27000000		1.42	52.76	626.814	36.08 - 36.91	2	1	3.68	2.61	3.3	1.65	2.81
P00738|HPT_HUMAN	YVM(+15.99)LPVADQDQC(+57.02)IR	13000000	Oxidation (M); Carbamidomethylation	1.36	16.33	862.41	37.24 - 41.24	2	1	3.22	2.56	2.86	2.83	2.8675
P02790|HEMO_HUMAN	EWFWDLATGTMK	18000000		1.43	41.94	742.849	58.75 - 60.02	2	1	3.76	3.29	2.31	2.27	2.9075
P04196|HRG_HUMAN	NVFGFC(+57.02)R	13000000	Carbamidomethylation	1.57	35.64	450.213	36.60 - 37.59	2	1	5.9	2.19	2.35	1.19	2.9075
P00738|HPT_HUMAN	HYEGSTVPEK	8800000		1.21	17.03	573.775	18.59 - 19.82	2	1	2.61	4.81	2.99	1.26	2.9175
P02790|HEMO_HUMAN	C(+57.02)SPHLVLSALTSDNHGATY	16000000	Carbamidomethylation	0.87	35.69	681.659	37.61 - 44.31	3	1	1.72	6.46	1.99	1.58	2.9375
P01023|A2MG_HUMAN	QGIPFFGQVR	110000000		2.4	2.53	574.815	46.92 - 48.37	2	1	2.31	4.13	3.71	1.62	2.9425
P04114|APOB_HUMAN	QIDDIDVR	7000000		1.53	10.36	487.25	28.76 - 30.32	2	1	5.39	2.21	2.94	1.26	2.95
P02679|FIBG_HUMAN	VELEDWNGR	11000000		1.27	59.3	559.267	34.07 - 35.46	2	1	2.77	2.51	4.57	1.97	2.955
P01023|A2MG_HUMAN	DTVIKPLLVEPEGLEK	99000000		2.48	9.32	594.009	43.98 - 45.05	3	1	1.39	2.05	1.52	6.94	2.975
Q86UK0|ABCAC_HUMAN	DLLTGDPSK	12000000		1.44	51.83	473.249	33.59 - 34.82	2	1	3.85	3.13	3.03	1.92	2.9825
P02763|A1AG1_HUMAN	WFYIASAFR	18000000		1.44	18.8	580.798	52.82 - 53.88	2	1	3.94	3.63	1.56	2.8	2.9825
P04114|APOB_HUMAN	ASGSLPYTQTLQDHLNSLK	6400000		1.24	42.82	691.692	43.28 - 44.44	3	1	2.68	3.72	3.33	2.4	3.0325
P02675|FIBB_HUMAN	NYC(+57.02)GLPGEYWLGNDK	12000000	Carbamidomethylation	1.35	60	893.398	47.03 - 47.99	2	1	3.1	3.59	3.66	2.02	3.0925
P01023|A2MG_HUMAN	MVSGFIPLKPTVK	21000000		1.4	56.32	708.918	39.26 - 40.36	2	1	3.39	3.81	1.43	3.77	3.1
P02768|ALBU_HUMAN	LVTDLTK	6200000		1.4	27.66	395.239	25.97 - 26.92	2	1	3.45	3.53	3.52	1.92	3.105
P68871|HBB_HUMAN	LLVVYPWTQR	130000000		2.25	33.09	637.867	48.71 - 49.78	2	1	4.38	2.88	3.32	1.89	3.1175
P08603|CFAH_HUMAN	SLGN(+14.02)VIMVC(+57.02)R	4800000	SL-Methyl (N)	1.57	25.87	581.807	34.8 - 36.1	2	1	5.98	2.53	3	1.03	3.135
P02679|FIBG_HUMAN	YLQEIYNSNNQK	17000000		1.43	36.71	757.368	30.00 - 30.88	2	1	3.76	3.65	1.62	3.53	3.14
P68871|HBB_HUMAN	LLGNVLVC(+57.02)VLAH	15000000	Carbamidomethylation	1.37	34.72	654.38	55.83 - 56.75	2	1	3.24	2.81	4.3	2.5	3.2125
P03952|KLKB1_HUMAN	MVCAGYKEGGKDAC(+57.02)K(+42.05)	1700000	Carbamidomethylation; SL-Trimethyl (K)	0.69	6.95	553.595	20.98 - 22.05	3	1	1.44	3.52	3.57	4.43	3.24
P02790|HEMO_HUMAN	NFPSPVDAAFR	240000000		2.91	8.08	610.807	42.03 - 43.45	2	1	1.07	7.57	1.12	-	3.25333
P04114|APOB_HUMAN	ASGSLPYTQTLQDHLNSLK	5800000		1.11	60	691.692	43.42 - 44.35	3	1	2.3	1.39	1.02	8.38	3.2725
P02768|ALBU_HUMAN	KVPQVSTPTLVEVSR	6400000		1.48	19.4	820.472	35.00 - 35.88	2	1	4.54	3.64	3.63	1.31	3.28
P00738|HPT_HUMAN	QLVEIEK	180000000		2.57	25.52	429.75	27.65 - 28.93	2	1	4.07	2.93	2.94	-	3.31333
P02745|C1QA_HUMAN	SLGFC(+57.02)DTTNK	15000000	Carbamidomethylation	1.48	11.83	571.761	28.28 - 29.34	2	1	4.57	3.38	3.63	1.68	3.315
P00738|HPT_HUMAN	LPEC(+57.02)EADDGC(+57.02)PKPPEIAHGYVEHSVR	41000000	Carbamidomethylation	1.4	60	988.12	30.94 - 32.12	3	1	3.3	3.03	3.14	3.95	3.355
P01023|A2MG_HUMAN	GHFSISIPVK	88000000		2.69	9.45	542.81	36.55 - 38.01	2	1	4.72	2.29	2.72	3.71	3.36
P02671|FIBA_HUMAN	GGSTSYGTGSETESPR	5700000		1.53	45.77	786.842	20.01 - 21.05	2	1	5.14	3.57	1.64	3.1	3.3625
P80108|PHLD_HUMAN	DLDK(+34.06)EAHRILEGFQPSGR	5700000	SL-Dimethyl 2H(4)13C(2) (K)	1.3	60	1051.56	49.57 - 50.69	2	1	2.85	1.81	1.92	6.91	3.3725
P01011|AACT_HUMAN	ADLS(+14.02)GITGAR	1400000	SL-Methyl (S)	1.21	30.84	487.767	28.88 - 29.67	2	1	2.6	4.72	4.61	1.67	3.4
P27169|PON1_HUMAN	YVYIAELLAHK	6500000		1.49	60	440.583	46.80 - 47.79	3	1	4.6	3.32	3.43	2.4	3.4375
P01024|CO3_HUMAN	SDDKVTLEER	8900000		1.55	39.57	596.305	21.04 - 21.90	2	1	5.67	4.21	2.72	1.58	3.545
P0C0L5|CO4B_HUMAN	LTVAAPPSGGPGFLSIERPDSRPPR	14000000		1.48	48.13	644.351	40.83 - 42.09	4	1	4.53	3.61	1.76	4.39	3.5725
P01023|A2MG_HUMAN	MC(+57.02)PQLQQYEMHGPEGLR	19000000	Carbamidomethylation	1.48	60	691.981	37.45 - 38.42	3	1	4.53	2.99	3.94	3.15	3.6525
P04003|C4BPA_HUMAN	EEIIYEC(+57.02)DK	22000000	Carbamidomethylation	1.52	44.59	599.769	28.15 - 29.29	2	1	5.04	3.36	1.7	4.67	3.6925
P10909|CLUS_HUMAN	ASSIIDELFQDR	31000000		1.48	7.44	697.353	54.79 - 55.72	2	1	4.59	3.77	4.92	1.52	3.7
P02768|ALBU_HUMAN	DDNPNLPR	7900000		1.5	12.06	470.727	22.15 - 23.37	2	1	4.76	3.64	5.04	1.39	3.7075
P02647|APOA1_HUMAN	EQLGPVTQEFWDNLEK	11000000		1.58	13.95	966.972	53.92 - 54.91	2	1	6.33	4.38	2.31	1.91	3.7325
P02675|FIBB_HUMAN	HQLYIDETVNSNIPTNLR	18000000		1.56	51.11	709.699	39.82 - 41.02	3	1	5.83	4.28	1.59	3.42	3.78
P02768|ALBU_HUMAN	YIC(+57.02)ENQDSISSK	22000000	Carbamidomethylation	1.53	6.46	722.324	23.22 - 24.03	2	1	5.42	3.96	4.46	1.45	3.8225
P04114|APOB_HUMAN	ATGVLYDYVNK	7400000		1.43	8.95	621.822	36.14 - 37.10	2	1	3.83	4.2	6.32	1.06	3.8525
P02675|FIBB_HUMAN	HQLYIDETVNSNIPTNLR	26000000		1.38	60	709.699	39.67 - 40.97	3	1	3.25	1.48	1.72	9.04	3.8725
P04114|APOB_HUMAN	FIIPSPK	10000000		1.45	10.04	401.247	35.78 - 37.29	2	1	4.3	4.35	3.52	4.1	4.0675
P01871|IGHM_HUMAN	VFAIPPSFASIFLTK	22000000		1.33	12.8	819.469	64.40 - 66.53	2	1	3.06	6.31	4.49	2.41	4.0675
P04114|APOB_HUMAN	ALYWVNGQVPDGVSK	7700000		1.44	5.54	816.923	42.72 - 43.55	2	1	3.98	4.71	6.62	1.07	4.095
P01023|A2MG_HUMAN	EEFPFALGVQTLPQTC(+57.02)DEPK	11000000	Carbamidomethylation	1.6	28.95	769.372	52.82 - 53.88	3	1	6.57	3.63	5.12	1.15	4.1175
P02647|APOA1_HUMAN	WQEEM(+15.99)ELYR	17000000	Oxidation (M)	1.32	58.97	650.287	32.39 - 33.28	2	1	2.87	1.76	1.34	10.65	4.155
P02679|FIBG_HUMAN	DNC(+57.02)C(+57.02)ILDER	19000000	Carbamidomethylation	1.55	60	597.747	30.19 - 31.13	2	1	5.63	5.73	2.39	2.91	4.165
P01023|A2MG_HUMAN	NALFC(+57.02)LESAWK	39000000	Carbamidomethylation	1.67	14.89	669.83	51.37 - 52.22	2	1	9.16	2.53	3.71	1.41	4.2025
P01023|A2MG_HUMAN	DLKPAIVK	16000000		1.56	60	442.284	24.79 - 25.66	2	1	5.78	2.55	6.31	2.18	4.205
P68871|HBB_HUMAN	LVVYPWTQR	21000000		1.57	36.38	581.324	42.33 - 43.42	2	1	5.9	3.72	4.3	2.96	4.22
P02768|ALBU_HUMAN	LVNEVTEFAK	25000000		1.65	22.99	575.311	34.59 - 35.65	2	1	7.97	3.14	4.4	1.38	4.2225
P02790|HEMO_HUMAN	LVLSALTSDNHGATYAFSGTHYWR	35000000		1.52	60	667.579	46.04 - 47.63	4	1	4.82	4.14	5.64	2.44	4.26
P03952|KLKB1_HUMAN	MVCAGYKEGGKDAC(+57.02)K(+42.05)	290000	Carbamidomethylation; SL-Trimethyl (K)	0.98	15.61	829.888	21.10 - 22.05	2	1	1.89	6.97	6.59	1.71	4.29
P10909|CLUS_HUMAN	VTTVASHTSDSDVPSGVTEVVVK	50000000		2.28	17.17	772.065	33.82 - 34.82	3	1	5.48	1.06	3.94	6.7	4.295
P02671|FIBA_HUMAN	GLIDEVNQDFTNR	28000000		1.58	60	760.871	44.17 - 45.19	2	1	6.08	4.33	5.53	1.34	4.32
P02679|FIBG_HUMAN	C(+57.02)HAGHLNGVYYQGGTYSK	9300000	Carbamidomethylation	1.1	42.67	671.307	25.01 - 27.02	3	1	2.29	7.76	4.87	2.42	4.335
P0C0L4|CO4A_HUMAN	LTVAAPPSGGPGFLSIERPDSRPPR	13000000		1.44	4.01	644.35	40.58 - 42.04	4	1	4.03	1.94	1.7	9.85	4.38
Q14624|ITIH4_HUMAN	LGVYELLLK	25000000		1.58	13.45	524.326	50.92 - 51.75	2	1	6.39	4.19	5.47	1.67	4.43
P02768|ALBU_HUMAN	C(+57.02)AEDYLSVVLNQLC(+57.02)VLHEK	6300000	Carbamidomethylation	1.52	24.18	764.047	61.49 - 62.32	3	1	5.04	5.03	2.23	5.5	4.45
P01023|A2MG_HUMAN	DNSVHWERPQKPK	42000000		2.41	10.51	540.946	20.98 - 22.10	3	1	9.43	4.54	1.04	2.83	4.46
P03951|FA11_HUMAN	GDSGGPLSC(+57.02)K(+34.06)	3500000	Carbamidomethylation; SL-Dimethyl 2H(4)13C(2) (K)	1.2	8.75	506.252	57.17 - 58.58	2	1	2.55	1.53	1.17	12.65	4.475
P01834|IGKC_HUMAN	TVAAPSVFIFPPSDEQLK	12000000		1.62	13.72	649.347	51.44 - 54.57	3	1	7.17	6.69	2.08	2.04	4.495
P01023|A2MG_HUMAN	SVSGKPQYMVLVPSLLHTETTEK	15000000		1.4	60	848.785	45.61 - 46.58	3	1	3.39	1.36	1.79	11.81	4.5875
P01023|A2MG_HUMAN	SPC(+57.02)YGYQWVSEEHEEAHHTAYLVFSPSK	22000000	Carbamidomethylation	1.5	29.72	668.503	42.78 - 44.94	5	1	4.74	4.81	6.51	2.32	4.595
P02790|HEMO_HUMAN	LLQDEFPGIPSPLDAAVEC(+57.02)HR	100000000	Carbamidomethylation	2.43	12.27	788.728	51.47 - 52.96	3	1	1.81	9.91	3.74	3.01	4.6175
P68871|HBB_HUMAN	LLGNVLVC(+57.02)VLAH	15000000	Carbamidomethylation	1.23	48.52	654.379	55.78 - 56.58	2	1	2.64	1.07	2.43	12.76	4.725
P02675|FIBB_HUMAN	DNENVVNEYSSELEK	16000000		1.52	58.97	884.897	39.26 - 40.27	2	1	4.92	4.29	6.05	3.86	4.78
P00738|HPT_HUMAN	YVMLPVADQDQC(+57.02)IR	120000000	Carbamidomethylation	1.58	60	854.413	41.02 - 41.98	2	1	6.13	5.43	3.9	3.82	4.82
P02768|ALBU_HUMAN	AAFTEC(+57.02)C(+57.02)QAADK	9800000	Carbamidomethylation	1.6	17.19	686.287	22.57 - 23.50	2	1	6.75	5.04	4.13	3.42	4.835
P10909|CLUS_HUMAN	LFDSDPITVTVPVEVSR	13000000		1.56	17.75	937.5	49.44 - 50.33	2	1	5.86	6.81	2.58	4.14	4.8475
P02763|A1AG1_HUMAN	SDVVYTDWK	15000000		1.46	21.07	556.767	34.30 - 35.47	2	1	4.32	5.85	5.82	3.42	4.8525
P02790|HEMO_HUMAN	SGAQATWTELPWPHEK	270000000		3.04	6.1	613.301	44.37 - 45.73	3	1	8.61	4.47	5.62	1.12	4.955
P68871|HBB_HUMAN	AGVANALAHK	22000000		1.43	42.03	476.272	27.55 - 28.50	2	1	3.71	2.12	1.82	12.32	4.9925
P00738|HPT_HUMAN	YVM(+15.99)LPVADQDQC(+57.02)IR	28000000	Oxidation (M); Carbamidomethylation	1.5	30.42	862.411	37.00 - 41.45	2	1	4.72	5.95	4.78	4.59	5.01
P02679|FIBG_HUMAN	DNC(+57.02)C(+57.02)ILDER	13000000	Carbamidomethylation	1.54	55.53	597.747	30.18 - 31.10	2	1	5.47	2.93	2.01	9.75	5.04
P08603|CFAH_HUMAN	SSNLIILEEHLK	6500000		1.54	8.91	465.933	41.26 - 42.17	3	1	5.61	6.42	5.18	2.98	5.0475
P02768|ALBU_HUMAN	FKDLGEENFK	12000000		1.65	6.09	409.54	29.80 - 30.58	3	1	8.09	3.86	6.55	1.71	5.0525
P02675|FIBB_HUMAN	EDGGGWWYNR	26000000		1.64	60	620.263	40.35 - 41.44	2	1	7.48	5.67	5.55	1.52	5.055
P02671|FIBA_HUMAN	QLEQVIAK	7500000		1.51	51.16	464.777	25.89 - 26.82	2	1	4.8	7.14	6.23	2.13	5.075
P01023|A2MG_HUMAN	SLFTDLEAENDVLHC(+57.02)VAF	8400000	Carbamidomethylation	0.97	49.03	693.996	62.94 - 63.97	3	1	1.88	1.24	1.11	16.12	5.0875
P02675|FIBB_HUMAN	SILENLR	18000000		1.43	31.92	422.748	34.67 - 35.83	2	1	3.78	2.82	1.73	12.13	5.115
P02647|APOA1_HUMAN	VQPYLDDFQK	25000000		1.67	30.44	626.814	36.08 - 37.04	2	1	8.55	4.02	4.19	3.76	5.13
P01834|IGKC_HUMAN	ALQSGN(+204.08)S(+146.06)QESVTEQDSK	9600000	O-GlcNAc oxonium ion; Fucose	1.59	19.8	719.989	23.89 - 24.92	3	1	6.47	4.56	3.73	6.22	5.245
P00738|HPT_HUMAN	SFPWQAK	40000000		1.62	30.18	432.224	36.60 - 39.66	2	1	6.82	6.89	2.78	4.83	5.33
P02746|C1QB_HUMAN	TINVPLR	15000000		1.67	60	406.753	31.00 - 31.85	2	1	8.49	4.23	7.04	1.76	5.38
P02647|APOA1_HUMAN	DYVSQFEGSALGK	25000000		1.65	29.28	700.838	43.09 - 44.32	2	1	7.93	5.47	6.9	1.28	5.395
P02675|FIBB_HUMAN	TPC(+57.02)TVSC(+57.02)NIPVVSGK	21000000	Carbamidomethylation	1.65	36.95	809.899	32.82 - 34.23	2	1	7.63	5.66	7.67	1.18	5.535
Q14624|ITIH4_HUMAN	FSSHVGGTLGQFYQEVLWGSPAASDDGR	6600000		1.1	51.97	990.133	55.32 - 56.41	3	1	2.28	1.32	1.22	17.65	5.6175
P02768|ALBU_HUMAN	VFDEFKPLVEEPQNLIK	36000000		1.49	15.92	682.37	50.00 - 55.18	3	1	4.62	8.32	8.5	1.05	5.6225
P02768|ALBU_HUMAN	LVAASQAALGL	13000000		1.75	5.11	507.303	43.28 - 44.26	2	1	14.47	4.65	3.08	1.07	5.8175
P01871|IGHM_HUMAN	FTC(+57.02)TVTHTDLPSPLK	12000000	Carbamidomethylation	1.55	19.3	858.934	35.60 - 36.67	2	1	5.7	6.58	7.11	3.94	5.8325
Q14624|ITIH4_HUMAN	AGFSWIEVTFK	8500000		1.46	20.63	642.835	55.73 - 56.57	2	1	4.34	11.14	4.84	3.26	5.895
P00450|CERU_HUMAN	LISVDTEHSNIYLQNGPDR	24000000		1.74	33.33	724.362	36.43 - 37.40	3	1	12.5	4.43	5.87	1.05	5.9625
P01023|A2MG_HUMAN	DTVIKPLLVEPEGLEK	55000000		2.41	13.81	890.509	43.98 - 45.05	2	1	14.12	2.35	4.38	3.08	5.9825
P01023|A2MG_HUMAN	ATVLNYLPK	120000000		2.4	26.49	509.8	41.08 - 42.52	2	1	7.95	6.3	7.63	2.88	6.19
P02671|FIBA_HUMAN	VQHIQLLQK	11000000		1.41	29.3	369.561	28.28 - 29.21	3	1	3.51	1.56	1.31	18.94	6.33
P01023|A2MG_HUMAN	HYDGSYSTFGER	61000000		1.67	25.64	709.802	26.50 - 27.62	2	1	8.79	6.54	7.37	2.66	6.34
P02763|A1AG1_HUMAN	FYIASAFR	6800000		1.53	22.53	487.758	42.21 - 43.07	2	1	5.3	7.88	8.38	3.95	6.3775
P00450|CERU_HUMAN	EYTDASFTNR	15000000		1.7	39.86	602.267	27.18 - 28.24	2	1	10.16	6.46	6.99	2.33	6.485
P68871|HBB_HUMAN	VLVC(+57.02)VLAHHFGK	17000000	Carbamidomethylation	1.14	32.64	460.592	35.84 - 36.79	3	1	2.36	1.28	1.23	21.1	6.4925
P02675|FIBB_HUMAN	QGFGNVATNTDGK	7200000		1.34	60	654.812	24.61 - 25.66	2	1	3.09	11.24	7.92	3.92	6.5425
P02763|A1AG1_HUMAN	EQLGEFYEALDC(+57.02)LR	19000000	Carbamidomethylation	1.6	13.2	871.907	54.14 - 55.11	2	1	6.79	12.75	3.93	2.98	6.6125
P02790|HEMO_HUMAN	DYFMPC(+57.02)PGR	22000000	Carbamidomethylation	1.66	57.77	571.741	36.71 - 37.99	2	1	8.36	10.13	5.83	2.79	6.7775
P02790|HEMO_HUMAN	VAEGETKPDPDVTER	5400000		0.87	24.89	548.269	20.73 - 26.58	3	1	1.73	1.45	1.14	22.8	6.78
P00738|HPT_HUMAN	LPEC(+57.02)EADDGC(+57.02)PKPPEIAHGYVEHSVR	200000000	Carbamidomethylation	1.68	60	593.275	30.82 - 32.17	5	1	9.42	6.83	3.63	7.25	6.7825
P00450|CERU_HUMAN	DLYSGLIGPLIVC(+57.02)R	5700000	Carbamidomethylation	1.5	2.98	525.957	58.36 - 59.55	3	1	4.78	7.31	6.39	8.99	6.8675
P04003|C4BPA_HUMAN	SHSTQTLTC(+57.02)NSDGEWVYNTFC(+57.02)IYK	12000000	Carbamidomethylation	1.78	29.01	971.095	49.11 - 50.09	3	1	16.18	3.62	6.2	1.65	6.9125
P04114|APOB_HUMAN	ALVEQGFTVPEIK	11000000		1.47	59.23	715.898	44.61 - 45.71	2	1	4.43	5.62	6.78	11.22	7.0125
P02763|A1AG1_HUMAN	EQLGEFYEALDC(+57.02)LR	17000000	Carbamidomethylation	1.58	43.14	871.906	54.09 - 54.90	2	1	6.2	8.52	7.92	5.61	7.0625
P02790|HEMO_HUMAN	WLGRYYC(+57.02)FQGNQFLR	6500000	Carbamidomethylation	1.77	11.69	670.005	42.85 - 46.64	3	1	15.18	7.91	4.03	1.3	7.105
P01834|IGKC_HUMAN	SGTASVVC(+57.02)LLNNFYPR	13000000	Carbamidomethylation	1.7	17.79	599.971	56.65 - 58.20	3	1	10.22	5.46	7.45	5.3	7.1075
P01834|IGKC_HUMAN	VYAC(+57.02)EVTHQGLSSPVTK	25000000	Carbamidomethylation	1.54	60	625.98	29.74 - 30.67	3	1	5.44	3.46	2.73	16.91	7.135
P02768|ALBU_HUMAN	QTALVELVK	13000000		1.58	46.93	500.805	36.97 - 38.09	2	1	6.16	10.64	9.9	2.48	7.295
P08603|CFAH_HUMAN	WSSPPQC(+57.02)EGLPC(+57.02)K	7600000	Carbamidomethylation	1.23	17.71	773.344	31.24 - 34.79	2	1	2.66	1.62	1.25	23.84	7.3425
P01859|IGHG2_HUMAN	VVSVLTVVHQDWLNGK	16000000		1.44	7.89	598.669	49.98 - 50.98	3	1	3.95	17.47	2.55	5.75	7.43
P02679|FIBG_HUMAN	QSGLYFIKPLK	16000000		1.68	60	431.924	40.14 - 40.96	3	1	9.69	10.31	8.46	1.38	7.46
P02768|ALBU_HUMAN	LVAASQAALGL	9900000		1.64	26.06	507.303	43.36 - 44.35	2	1	7.56	5.86	6.53	9.92	7.4675
P01023|A2MG_HUMAN	QWQSFQLEGGLK	9500000		1.21	44.38	710.864	43.80 - 44.62	2	1	2.57	1.66	1.26	24.58	7.5175
P01023|A2MG_HUMAN	M(+15.99)VSGFIPLKPTVK	9100000	Oxidation (M)	1.37	60	478.279	36.65 - 39.58	3	1	3.24	12.82	9.72	4.65	7.6075
P02768|ALBU_HUMAN	VHTEC(+57.02)C(+57.02)HGDLLEC(+57.02)ADDR	12000000	Carbamidomethylation	1.73	47.46	696.284	26.86 - 27.96	3	1	11.17	10.09	7.06	2.28	7.65
P00450|CERU_HUMAN	VNKDDEEFIESNK	18000000		1.58	29.48	522.913	24.67 - 26.48	3	1	6.25	4.3	3.08	17.42	7.7625
P02768|ALBU_HUMAN	LVTDLTK	9400000		1.63	7.68	395.239	25.87 - 26.87	2	1	7.31	13.64	7.88	2.26	7.7725
P02763|A1AG1_HUMAN	TEDTIFLR	36000000		1.73	56.89	497.764	36.55 - 37.59	2	1	11.05	8.18	8.33	3.59	7.7875
P01023|A2MG_HUMAN	SPC(+57.02)YGYQWVSEEHEEAHHTAYLVFSPSK	28000000	Carbamidomethylation	1.33	60	835.377	42.78 - 44.52	4	1	3	13.38	13.38	1.72	7.87
P01023|A2MG_HUMAN	NQGNTWLTAFVLK	37000000		1.66	14.48	746.402	55.80 - 57.11	2	1	8.38	15.92	4.28	3.28	7.965
P01023|A2MG_HUMAN	AVDQSVLLMKPDAELSASSVYNLLPEK	9300000		1.72	60	973.18	54.56 - 55.36	3	1	10.94	8	9.6	3.47	8.0025
P0C0L5|CO4B_HUMAN	EELVYELNPLDHR	7200000		1.35	7.41	542.942	45.69 - 46.50	3	1	3.16	2.33	1.76	24.94	8.0475
P02671|FIBA_HUMAN	ESSSHHPGIAEFPSR	7100000		1.68	24.39	546.594	25.32 - 26.40	3	1	9.85	8.63	10	3.79	8.0675
P02675|FIBB_HUMAN	NYC(+57.02)GLPGEYWLGNDK	23000000	Carbamidomethylation	1.42	52.46	893.399	47.01 - 48.32	2	1	3.69	2.15	1.64	25.36	8.21
P01023|A2MG_HUMAN	MVSGFIPLKPTVK	62000000		1.71	60	472.947	39.26 - 40.42	3	1	10.5	10.92	8.41	3.82	8.4125
P02751|FINC_HUMAN	VDVIPVNLPGEHGQR	7600000		1.58	25.98	543.961	38.56 - 39.46	3	1	6.28	2.91	3.36	21.48	8.5075
P00738|HPT_HUMAN	LPEC(+57.02)EADDGC(+57.02)PKPPEIAHGYVEHSVR	210000000	Carbamidomethylation	1.68	60	741.342	30.92 - 32.23	4	1	9.46	4.82	3.66	16.52	8.615
P02671|FIBA_HUMAN	QLEQVIAK	7500000		1.45	48.38	464.777	25.89 - 26.82	2	1	4.24	10.55	5.75	14.18	8.68
P05090|APOD_HUMAN	NPPVQENFDVNK	6300000		1.07	24.63	700.844	29.43 - 33.75	2	1	2.2	15.14	15.77	1.86	8.7425
P00738|HPT_HUMAN	VVLHPNYSQVDIGLIK	11000000		1.68	37.89	898.008	42.53 - 43.22	2	1	9.81	19.16	3.79	2.3	8.765
P04196|HRG_HUMAN	SGFPQVSMFFTHTFPK	7500000		1.35	21.12	619.971	54.27 - 55.43	3	1	3.12	1.9	1.43	28.64	8.7725
P02768|ALBU_HUMAN	KVPQVSTPTLVEVSR	23000000		1.75	7	547.317	34.68 - 36.02	3	1	14.4	10.97	5.69	4.37	8.8575
P68871|HBB_HUMAN	VLGAFSDGLAHLDNLK	29000000		1.67	25.56	835.449	46.85 - 47.70	2	1	8.95	2.77	3.73	20.45	8.975
P00738|HPT_HUMAN	DYAEVGR	28000000		1.78	14.84	405.193	21.22 - 24.57	2	1	16.2	11.39	5.51	3.11	9.0525
P00738|HPT_HUMAN	TEGDGVYTLNNEK	580000000		3.59	7.02	720.336	27.60 - 29.39	2	1	5.93	14.67	7.47	8.86	9.2325
Q14624|ITIH4_HUMAN	NPLVWVHASPEHVVVTR	26000000		1.73	6.27	485.768	37.47 - 38.86	4	1	12.24	15.85	6.18	3.69	9.49
P01023|A2MG_HUMAN	SLFTDLEAENDVLHC(+57.02)VAFAVPK	34000000	Carbamidomethylation	1.46	10.28	825.749	60.67 - 61.90	3	1	4.39	16.65	13.98	4.35	9.8425
P00450|CERU_HUMAN	TTIEKPVWLGFLGPIIK	21000000		1.69	26.51	638.05	59.99 - 60.97	3	1	9.97	7.21	21.02	1.5	9.925
P00450|CERU_HUMAN	GAYPLSIEPIGVR	35000000		2.3	5.89	686.385	45.02 - 45.95	2	1	11.77	9.38	9.07	9.85	10.0175
P02790|HEMO_HUMAN	SGAQATWTELPWPHEK	74000000		2.47	9.05	919.446	44.37 - 45.68	2	1	11.77	9.38	9.07	9.85	10.0175
P00450|CERU_HUMAN	GPEEEHLGILGPVIWAEVGDTIR	8200000		1.33	17.87	829.768	60.15 - 61.28	3	1	3.03	17.59	18.38	1.33	10.0825
P02675|FIBB_HUMAN	EDGGGWWYNR	17000000		1.5	60	620.263	40.33 - 41.29	2	1	4.7	12.1	7.09	16.61	10.125
P01023|A2MG_HUMAN	DNSVHWERPQKPK	47000000		2.52	7.29	405.961	20.98 - 22.32	4	1	15.97	6.56	17.26	2.43	10.555
P01023|A2MG_HUMAN	FSGQLNSHGC(+57.02)FYQQVK	91000000	Carbamidomethylation	1.68	14.16	633.965	32.22 - 34.78	3	1	9.88	11.26	19.52	2.07	10.6825
P02790|HEMO_HUMAN	GEC(+57.02)QAEGVLFFQGDR	160000000	Carbamidomethylation	2.46	9.02	856.889	44.68 - 45.72	2	1	8.76	14.49	6.61	14.34	11.05
P00738|HPT_HUMAN	AVGDKLPEC(+57.02)EADDGC(+57.02)PKPPEIAHGYVEH	18000000	Carbamidomethylation	1.79	48.11	1030.8	31.99 - 33.24	3	1	16.39	13.18	6.61	8.21	11.0975
P04114|APOB_HUMAN	VPSYTLILPSLELPVLHVPR	11000000		1.87	11.95	748.444	62.18 - 63.07	3	1	23.23	8.57	12.13	1.76	11.4225
P04114|APOB_HUMAN	FIIPGLK	12000000		1.75	60	394.258	45.02 - 46.08	2	1	14.26	19.76	8	3.96	11.495
P01871|IGHM_HUMAN	YAATSQVLLPSK	13000000		1.71	15.71	639.358	32.72 - 33.75	2	1	10.89	4.85	5.25	25.42	11.6025
P01857|IGHG1_HUMAN	THTC(+57.02)PPC(+57.02)PAPELLGGPSVFLFPPKPK	16000000	Carbamidomethylation	1.87	53.31	711.87	50.32 - 52.05	4	1	22.89	10.69	12.02	1.47	11.7675
P00738|HPT_HUMAN	VTSIQDWVQK	580000000		2.94	59.84	602.321	37.34 - 39.10	2	1	15.24	12.03	12.07	8.53	11.9675
P00738|HPT_HUMAN	SPVGVQPILNEHTFC(+57.02)AGMSK	140000000	Carbamidomethylation	1.79	60	724.691	41.15 - 42.03	3	1	16.22	16.69	14.73	1.59	12.3075
P00450|CERU_HUMAN	DLYSGLIGPLIVC(+57.02)R	18000000	Carbamidomethylation	1.73	9.58	788.432	58.36 - 59.55	2	1	12.11	6.6	5.99	24.76	12.365
P10909|CLUS_HUMAN	IDSLLENDR	24000000		1.73	18.6	537.775	31.06 - 31.98	2	1	11.28	26.94	7.67	3.81	12.425
P02675|FIBB_HUMAN	IRPFFPQQ	13000000		1.58	60	516.785	38.04 - 39.34	2	1	6.12	32.54	4.16	7.63	12.6125
P02768|ALBU_HUMAN	YLYEIAR	15000000		1.44	23.77	464.251	33.42 - 34.67	2	1	3.91	1.97	2.17	42.97	12.755
P00738|HPT_HUMAN	SPVGVQPILNEH	37000000		1.6	43.12	645.346	34.30 - 35.41	2	1	6.51	21.53	17.89	5.13	12.765
P02768|ALBU_HUMAN	QTALVELVK	18000000		1.74	20.11	500.805	36.94 - 38.15	2	1	13.04	9.48	4.73	24.41	12.915
P02763|A1AG1_HUMAN	TEDTIFLR	36000000		1.91	14.96	497.764	36.47 - 37.50	2	1	26.59	15.62	8.49	2.11	13.2025
P01834|IGKC_HUMAN	SGTASVVC(+57.02)LLNNFYPR	17000000	Carbamidomethylation	1.79	13.91	899.452	56.60 - 57.98	2	1	16.78	18.74	15.85	2.97	13.585
P00738|HPT_HUMAN	AVGDKLPEC(+57.02)EADDGC(+57.02)PKPPEIAHGYVEH	140000000	Carbamidomethylation	1.82	49.41	773.355	31.99 - 33.30	4	1	18.37	19.65	13.83	3.29	13.785
P00738|HPT_HUMAN	AVGDKLPEC(+57.02)EAVC(+57.02)GK	42000000	Carbamidomethylation	1.84	44.54	816.89	27.26 - 28.36	2	1	20.82	13.41	16.59	4.92	13.935
P00738|HPT_HUMAN	LPEC(+57.02)EAVC(+57.02)GKPK	87000000	Carbamidomethylation	1.96	22.99	463.228	21.69 - 23.24	3	1	30.62	9.21	13.8	2.28	13.9775
P01857|IGHG1_HUMAN	TPEVTC(+57.02)VVVDVSHEDPEVK	22000000	Carbamidomethylation	1.83	29.47	713.68	40.01 - 40.96	3	1	19.64	16.54	18.31	3.05	14.385
P02768|ALBU_HUMAN	TC(+57.02)VADESAENC(+57.02)DK	5600000	Carbamidomethylation	1.74	19.14	749.793	19.09 - 20.10	2	1	14.14	30.91	6.92	5.73	14.425
P02768|ALBU_HUMAN	LC(+57.02)TVATLR	25000000	Carbamidomethylation	1.95	12.45	467.263	28.69 - 29.59	2	1	29.8	10.19	13.31	4.66	14.49
P04003|C4BPA_HUMAN	LSLEIEQLELQR	11000000		1.89	54.07	735.912	48.00 - 48.73	2	1	23.34	14.5	17.25	5.75	15.21
P00738|HPT_HUMAN	AVAEYGVYVK	9400000		1.02	43.1	549.794	29.91 - 32.58	2	1	2.04	2.27	9.85	47.1	15.315
Q16880|CGT_HUMAN	YNLLPEK	17000000		1.99	12.19	438.744	31.71 - 32.75	2	1	32.43	9.9	17.26	1.95	15.385
P01860|IGHG3_HUMAN	VVSVLTVLHQDWLNGK	21000000		1.76	9.85	603.341	54.56 - 55.43	3	1	14.77	10.41	8.13	30.01	15.83
P02768|ALBU_HUMAN	FQNALLVR	27000000		1.86	11.77	480.785	34.79 - 35.89	2	1	22.35	17.6	19.39	4.59	15.9825
P00738|HPT_HUMAN	SPVGVQPILNEHTF	70000000		2	54.36	769.404	43.93 - 44.85	2	1	35.58	10.66	16.93	1.99	16.29
P02768|ALBU_HUMAN	YLYEIAR	24000000		1.77	6.43	464.25	33.14 - 34.62	2	1	16.04	16.26	15.14	19.19	16.6575
P02790|HEMO_HUMAN	LLQDEFPGIPSPLDAAVEC(+57.02)HR	6400000	Carbamidomethylation	1.66	18.25	1182.59	51.51 - 52.43	2	1	8.37	44.48	7.67	6.82	16.835
P01023|A2MG_HUMAN	QQNAQGGFSSTQDTVVALHALSK	130000000		1.93	13.87	796.405	40.64 - 41.64	3	1	28.43	19.22	18.47	2.52	17.16
P01023|A2MG_HUMAN	HYDGSYSTFGER	39000000		1.87	21.98	473.537	26.50 - 27.68	3	1	23.08	19.89	25.66	3.75	18.095
P00738|HPT_HUMAN	LPEC(+57.02)EAVC(+57.02)GKPK	33000000	Carbamidomethylation	1.67	22.43	694.339	21.69 - 22.78	2	1	9.14	28	32.16	4.1	18.35
P01857|IGHG1_HUMAN	THTC(+57.02)PPC(+57.02)PAPELLGGPSVFLFPPKPK	15000000	Carbamidomethylation	1.91	9.37	711.87	50.37 - 52.16	4	1	26.84	22.76	23.03	1.92	18.6375
P02768|ALBU_HUMAN	AAFTEC(+57.02)C(+57.02)QAADK	16000000	Carbamidomethylation	1.83	10.91	686.288	22.52 - 23.44	2	1	20.52	44.54	7.45	6.31	19.705
P01023|A2MG_HUMAN	HNVYINGITYTPVSSTNEK	25000000		1.95	24.06	1069.03	34.96 - 36.02	2	1	28.72	24.12	23.13	6.32	20.5725
P68871|HBB_HUMAN	GTFATLSELHC(+57.02)DK	73000000	Carbamidomethylation	2	52.17	739.851	34.13 - 35.29	2	1	35.67	19.88	25.26	1.82	20.6575
P02790|HEMO_HUMAN	GEC(+57.02)QAEGVLFFQGDR	25000000	Carbamidomethylation	1.93	11.34	571.596	44.69 - 47.25	3	1	28.58	25.71	27.51	1.05	20.7125
P00738|HPT_HUMAN	VVLHPNYSQVDIGLIK	47000000		1.89	34.16	599.008	42.53 - 43.30	3	1	24.31	20.5	17	21.92	20.9325
P02790|HEMO_HUMAN	EVGTPHGIILDSVDAAFIC(+57.02)PGSSR	150000000	Carbamidomethylation	1.95	29.42	833.419	50.92 - 51.90	3	1	28.62	20.37	33	2.16	21.0375
P69905|HBA_HUMAN	FLASVSTVLTSK	37000000		1.87	60	626.86	42.54 - 43.67	2	1	22.8	31.87	28.73	3.49	21.7225
P02768|ALBU_HUMAN	FQNALLVR	18000000		1.8	21.79	480.785	34.93 - 35.88	2	1	17.54	33.28	30.59	7.96	22.3425
P01023|A2MG_HUMAN	VDLSFSPSQSLPASHAH	47000000		1.93	60	890.436	37.28 - 39.03	2	1	27.35	28.4	33.71	3.39	23.2125
P02768|ALBU_HUMAN	KVPQVSTPTLVEVSR	13000000		1.8	5.76	820.471	34.68 - 35.89	2	1	18.15	55.94	15.03	7.39	24.1275
P68871|HBB_HUMAN	VVAGVANALAHK	67000000		1.86	60	575.34	27.55 - 28.56	2	1	22.22	41.13	30.92	2.92	24.2975
P69905|HBA_HUMAN	TYFPHFDLSHGSAQVK	100000000		1.88	17.25	459.228	38.81 - 40.21	4	1	23.26	37.98	35.41	3.81	25.115
P01023|A2MG_HUMAN	SSGSLLNNAIK	89000000		2.01	44.22	552.306	32.33 - 33.41	2	1	40.07	18.39	33.14	10.61	25.5525
P01023|A2MG_HUMAN	LHTEAQIQEEGTVVELTGR	12000000		2.03	13.13	1055.54	36.49 - 37.97	2	1	42.11	28.22	34.88	3.47	27.17
P02768|ALBU_HUMAN	LVNEVTEFAK	37000000		1.82	12.45	575.31	34.55 - 35.59	2	1	19.24	73.21	9.21	7.25	27.2275
P01871|IGHM_HUMAN	VTSTLTIK	22000000		1.89	18.46	431.766	26.30 - 27.29	2	1	26.19	45.08	43.1	4.18	29.6375
P02763|A1AG1_HUMAN	YVGGQEHFAHLLILR	22000000		2	10.14	438.994	41.51 - 42.61	4	1	39.13	38.85	38.12	4.18	30.07
P02768|ALBU_HUMAN	LC(+57.02)TVATLR	17000000	Carbamidomethylation	1.8	15.82	467.263	28.71 - 29.57	2	1	17.81	36.25	19.8	50.47	31.0825
P01857|IGHG1_HUMAN	FNWYVDGVEVHNAK	18000000		2.06	17.41	559.938	40.59 - 41.49	3	1	52.56	33.51	39.73	1.38	31.795
P00738|HPT_HUMAN	AVGDKLPEC(+57.02)EAVC(+57.02)GK	72000000	Carbamidomethylation	2.05	37.25	544.929	27.26 - 28.24	3	1	47.85	35.37	43.17	4.52	32.7275
P02647|APOA1_HUMAN	DLATVYVDVLK	8500000		1.7	21.43	618.348	50.75 - 51.83	2	1	10.16	100.24	18.77	8.79	34.49
P68871|HBB_HUMAN	VVAGVANALAHK	120000000		1.97	60	383.896	27.55 - 28.56	3	1	30.89	56.73	62.08	4.45	38.5375
P10909|CLUS_HUMAN	ELDESLQVAER	31000000		1.98	5.64	644.822	31.94 - 33.05	2	1	31.44	59.55	50.72	14.38	39.0225
P01023|A2MG_HUMAN	LHTEAQIQEEGTVVELTGR	85000000		2.07	8.94	704.03	36.49 - 40.96	3	1	56.36	42.77	55.37	3.71	39.5525
P01023|A2MG_HUMAN	VTGEGC(+57.02)VYLQTSLK	69000000	Carbamidomethylation	2.03	38.91	777.895	36.14 - 40.90	2	1	40.5	52.99	62.13	4.85	40.1175
P02790|HEMO_HUMAN	GGYTLVSGYPK	130000000		2	60	571.298	33.89 - 35.29	2	1	33.98	109.78	12.34	6.68	40.695
P00450|CERU_HUMAN	DIASGLIGPLIIC(+57.02)K	25000000	Carbamidomethylation	1.76	13.63	735.424	55.50 - 56.57	2	1	14.54	124.63	10.68	17.38	41.8075
P02768|ALBU_HUMAN	VHTEC(+57.02)C(+57.02)HGDLLEC(+57.02)ADDR	14000000	Carbamidomethylation	2.03	10.08	522.465	26.69 - 27.75	4	1	44.28	44.25	29.22	58.38	44.0325
P0CG05|LAC2_HUMAN	AAPSVTLFPPSSEELQANK	18000000		2.04	12.75	993.512	43.02 - 46.96	2	1	45.57	79.79	40.24	13.43	44.7575
P01023|A2MG_HUMAN	YDVENC(+57.02)LANK	94000000	Carbamidomethylation	2.09	36.48	613.28	29.69 - 30.58	2	1	105.77	28.93	47.28	3.9	46.47
P02768|ALBU_HUMAN	VHTEC(+57.02)C(+57.02)HGDLLEC(+57.02)ADDR	21000000	Carbamidomethylation	2.08	13.36	696.284	26.64 - 27.88	3	1	93.93	65.39	70.9	2.17	58.0975
P02745|C1QA_HUMAN	DQPRPAFSAIR	19000000		2.09	9.92	419.895	30.11 - 30.94	3	1	106.86	55.15	86.99	3.13	63.0325
P01876|IGHA1_HUMAN	QEPSQGTTTFAVTSILR	28000000		1.95	12.2	918.477	46.74 - 47.73	2	1	30.03	172.23	61.69	4.71	67.165
P01023|A2MG_HUMAN	TEVSSNHVLIYLDK	90000000		2.13	56.8	539.954	37.30 - 38.48	3	1	118.04	77.41	58.16	15.9	67.3775
P01871|IGHM_HUMAN	FTC(+57.02)TVTHTDLPSPLK	39000000	Carbamidomethylation	2.08	15.93	572.959	35.60 - 36.67	3	1	88.93	83.55	128.69	3.51	76.17
P00450|CERU_HUMAN	NNEGTYYSPNYNPQSR	9200000		1.91	11.97	952.413	29.30 - 30.38	2	1	26.67	136.82	119.97	25.35	77.2025
P01023|A2MG_HUMAN	VDLSFSPSQSLPASHAH	110000000		2.13	60	593.96	37.28 - 38.81	3	1	116.7	123.26	91.87	1.37	83.3
P00738|HPT_HUMAN	SC(+57.02)AVAEYGVYVK	460000000	Carbamidomethylation	2.16	60	673.326	34.19 - 36.08	2	1	135.37	104.18	90.26	4.85	83.665
P01023|A2MG_HUMAN	TEVSSNHVLIYLDK	64000000		2.16	60	809.427	37.30 - 38.61	2	1	141.42	101.42	110.05	2.65	88.885
P00738|HPT_HUMAN	DIAPTLTLYVGK	150000000		2.18	45.48	645.869	46.10 - 47.57	2	1	156.78	101.05	102.87	2.16	90.715
P01834|IGKC_HUMAN	TVAAPSVFIFPPSDEQLK	17000000		2.15	19.79	973.517	51.37 - 54.50	2	1	130.19	135.69	134.7	7.84	102.105
B9A064|IGLL5_HUMAN	SYSC(+57.02)QVTHEGSTVEK	18000000	Carbamidomethylation	2.21	10.76	856.383	20.80 - 21.68	2	1	252.99	276.18	6.88	3.09	134.785
P00738|HPT_HUMAN	LPEC(+57.02)EADDGC(+57.02)PKPPEIAHGYVEHSVR	200000000	Carbamidomethylation	2.19	60	593.275	30.89 - 32.31	5	1	193.43	147.95	194.05	6.43	135.465
P01023|A2MG_HUMAN	HNVYINGITYTPVSSTNEK	100000000		2.24	14.4	713.024	34.90 - 36.39	3	1	391.93	138.73	125.59	2.99	164.81
P04003|C4BPA_HUMAN	WNPSPPAC(+57.02)EPNSC(+57.02)INLPDIPHASWETYPRPTK	24000000	Carbamidomethylation	2.19	12.21	933.689	46.68 - 47.67	4	1	249.91	224.07	194.78	3.53	168.072
P02763|A1AG1_HUMAN	SDVVYTDWK	16000000		2.23	16.05	556.767	34.40 - 35.48	2	1	254.6	214.98	205.16	6.03	170.192
